# Supplementary material for: Longitudinal Optical Coherence Tomography Imaging Reveals Hyperreflective Foci Characteristics in Relapsing–Remitting Multiple Sclerosis Patients
Source: J Clin Med. 2024 Aug 26;13(17):5056. doi: 10.3390/jcm13175056 (PMC11396612; doi:10.3390/jcm13175056)
Supplement: Supplementary file 1 [file jcm-13-05056-s001.zip]

Archive with 2 entries (2 files):
- jcm-3111536-Supplementary materials 1.pdf
- jcm-3111536-Supplementary materials 2.pdf
